# Supplementary material for: Analysis of Expression Pattern of snoRNAs in Human Cells A549 Infected by Influenza A Virus
Source: Int J Mol Sci. 2022 Nov 8;23(22):13666. doi: 10.3390/ijms232213666 (PMC9696202; doi:10.3390/ijms232213666)
Supplement: Supplementary file 1 [file ijms-23-13666-s001.zip]

Archive with 1 entries (1 files):
- ijms-1891990-supplementary.pdf
